# Supplementary material for: Analysis of microbiota in elderly patients with Acute Cerebral Infarction
Source: PeerJ. 2019 Jun 12;7:e6928. doi: 10.7717/peerj.6928 (PMC6571007; doi:10.7717/peerj.6928)
Supplement: Table S1 [file peerj-07-6928-s001.xls]

## Sheet: Sheet2
number	Abbreviation	Reagent Company
1	Cr	Kehua Shanghai
2	TG	BeckmanCoulter
3	HDL-C	BeckmanCoulter
4	LDL-C	BeckmanCoulter
5	TC	BeckmanCoulter
6	Glu	BeckmanCoulter
7	UA	BeckmanCoulter
8	Lp(a)	Lanyi Shanghai
